# Supplementary material for: Renoprotective Effects of Brown-Strain Flammulina velutipes Singer in Chronic Kidney Disease-Induced Mice Through Modulation of Oxidative Stress and Inflammation and Regulation of Renal Transporters
Source: Int J Mol Sci. 2024 Nov 11;25(22):12096. doi: 10.3390/ijms252212096 (PMC11593982; doi:10.3390/ijms252212096)
Supplement: Supplementary file 1 [file ijms-25-12096-s001.zip]

Archive with 1 entries (1 files):
- ijms-3276415-supplementary.pdf
